# Supplementary material for: Close contact interferon-gamma response to the new PstS1(285–374):CPF10: a preliminary 1-year follow-up study
Source: BMC Res Notes. 2017 Jan 23;10:59. doi: 10.1186/s13104-016-2360-4 (PMC5259914; doi:10.1186/s13104-016-2360-4)
Supplement: Supplementary file 1 — Additional file 1: Table S1. Mean, standard deviation (SD), IFN-g reactivity of whole-blood stimulation. [file 13104_2016_2360_MOESM1_ESM.xlsx]

## Sheet: Plan1
Supplementary Table 1 - Mean, standard deviation (SD), IFN-g reactivity of whole-blood stimulation (WBA) and long-term stimulation (LSA) assays with blood specimens collected from recent close contacts of an active pulmonary tuberculosis index case.
Groups	Mean ± SD, pg/mL
		WBA							LSA
	n	ESAT6:CFP10		PstS1/CFP10		PstS1(285-374):CFP10		n	ESAT6:CFP10		PstS1/CFP10		PstS1(285-374):CFP10
		T0	T1	T0	T1	T0	T1		T0	T1	T0	T1	T0	T1
I	10	0.6 ± 1.4	5.9 ± 14.9	2.7 ± 6.1	17.4 ± 40.6	8.2 ± 19.6	17.4 ± 26.3	17	29.9 ± 88.5	36.8 ± 84.2	38.9 ± 96.7	45.9 ± 121.1	38.9 ± 96.7	77.5 ± 225.5
II	2	0.0 ± 0.0	0.0 ± 0.0	0.0 ± 0.0	31.0 ± 43.8	5.0 ± 7.1	31.0 ± 43.8	4	26.1 ± 44.7	297.0 ± 502.0	8.5 ± 12.5	316.0 ± 446.6	25.8 ± 35.9	166.0 ± 221.3
III	17	21.5 ± 37.8	63.4 ± 95.1	21.5 ± 37.8	70.4 ± 240.7	46.0 ± 85.8	136.5 ± 249.1	25	312.5 ± 582.1	155.6 ± 276.2	108.3 ± 224.1	32.5 ± 67.2	221.7 ± 469.1	72.9 ± 182.3
IV	4	2.6 ± 4.4	31.5 ± 61.0	1.1 ± 2.3	11.5 ± 17.8	3.8 ± 7.5	20.3 ± 35.9	5	35.1 ± 60.9	131.6 ± 156.5	14.1 ± 22.8	83.1 ± 120.5	37.6 ± 41.8	41.7 ± 89.9
V	2	70.1 ± 70.1	37.0 ± 39.6	55.0 ± 37.5	35.5 ± 44.6	76.0 ± 22.6	11.5 ± 12.0	2	115.5 ± 119.5	873.2 ± 904.7	282.5 ± 317.4	273.8 ± 292.4	236.5 ± 182.4	616.4 ± 573.0
T0 = at enrolment
T1 = after 1-year follow up
